# Supplementary material for: Predicting habitat suitability for an endangered medicinal plant, Saussurea medusa: insights from ensemble species distribution models
Source: Front Plant Sci. 2025 Jun 24;16:1590206. doi: 10.3389/fpls.2025.1590206 (PMC12236372; doi:10.3389/fpls.2025.1590206)
Supplement: Supplementary Table 1 — The initial occurrence records of Saussurea medusa gathered from four sources. [file Table1.xlsx]

## Sheet: GBIF
species	Longitude	Latitude
Saussurea medusa Maxim.	99.9285	24.5804
Saussurea medusa Maxim.	98.9115	28.4861
Saussurea medusa Maxim.	99.706	27.8231
Saussurea medusa Maxim.	98.87	28.5
Saussurea medusa Maxim.	102.07	30.08
Saussurea medusa Maxim.	99.5	35.5
Saussurea medusa Maxim.	99	28.53
Saussurea medusa Maxim.	99.82	29.57
Saussurea medusa Maxim.	100.4	34.45
Saussurea medusa Maxim.	97.65	34.12
Saussurea medusa Maxim.	96.72	33.13
Saussurea medusa Maxim.	96.2	32.28
Saussurea medusa Maxim.	96	36
Saussurea medusa Maxim.	102	38
Saussurea medusa Maxim.	93.47	28.75
Saussurea medusa Maxim.	102	25
Saussurea medusa Maxim.	93.37	28.7
Saussurea medusa Maxim.	90.92	29.7
Saussurea medusa Maxim.	94.15	30.37
Saussurea medusa Maxim.	91.5	30.27
Saussurea medusa Maxim.	98.67	28.2
Saussurea medusa Maxim.	102.03	30.05
Saussurea medusa Maxim.	99.17	28.3
Saussurea medusa Maxim.	99	28.38
Saussurea medusa Maxim.	99.27	28.3
Saussurea medusa Maxim.	99.17	33.75
Saussurea medusa Maxim.	98.67	28.5
Saussurea medusa Maxim.	102.5	30.5
Saussurea medusa Maxim.	96.9	31.13
Saussurea medusa Maxim.	91.2	33.47
Saussurea medusa Maxim.	91.18	33.47
Saussurea medusa Maxim.	96.97	31.08
Saussurea medusa Maxim.	93.98	30.05
Saussurea medusa Maxim.	91.9	28.12
Saussurea medusa Maxim.	99.02	28.37
Saussurea medusa Maxim.	93.98	29.05
Saussurea medusa Maxim.	80.93	31.23
Saussurea medusa Maxim.	97.67	34.12
Saussurea medusa Maxim.	93.25	30.5
Saussurea medusa Maxim.	90	32
Saussurea medusa Maxim.	77.77	35.65
Saussurea medusa Maxim.	103.23	34.37
Saussurea medusa Maxim.	98.93	28.58
Saussurea medusa Maxim.	103.34	35.92
Saussurea medusa Maxim.	99.0333	34.8167
Saussurea medusa Maxim.	101.494	29.3069
Saussurea medusa Maxim.	98.8833	35.1167
Saussurea medusa Maxim.	99.8258	29.5783
Saussurea medusa Maxim.	99.0133	28.5358
Saussurea medusa Maxim.	99	28.5358
Saussurea medusa Maxim.	99	28.3839
Saussurea medusa Maxim.	101.494	29.307
Saussurea medusa Maxim.	99	28.5378
Saussurea medusa Maxim.	93.9833	29.05
Saussurea medusa Maxim.	99.0167	28.3833
Saussurea medusa Maxim.	80.9333	31.2333
Saussurea medusa Maxim.	101.826	37.5236
Saussurea medusa Maxim.	99.0051	28.4839
Saussurea medusa Maxim.	101.303	36.3323
Saussurea medusa Maxim.	97.6817	34.1011
Saussurea medusa Maxim.	97.0986	33.0778
Saussurea medusa Maxim.	98.9564	28.4972
Saussurea medusa Maxim.	99.8344	28.5969
Saussurea medusa Maxim.	99.8678	28.5969
Saussurea medusa Maxim.	99.0325	28.3767
Saussurea medusa Maxim.	99.0275	28.3889
Saussurea medusa Maxim.	99.0203	28.3911
Saussurea medusa Maxim.	99.8642	28.5942
Saussurea medusa Maxim.	102.883	30.914
Saussurea medusa Maxim.	99.17	28.58
Saussurea medusa Maxim.	96.4206	31.8508
Saussurea medusa Maxim.	96.4204	31.8504
Saussurea medusa Maxim.	96.4206	31.8507
Saussurea medusa Maxim.	96.4259	31.8529
Saussurea medusa Maxim.	88.7	30.93
Saussurea medusa Maxim.	90	31.39
Saussurea medusa Maxim.	99.67	34.56
Saussurea medusa Maxim.	96.67	32.77
Saussurea medusa Maxim.	98.21	31.49
Saussurea medusa Maxim.	91.26	29.89
Saussurea medusa Maxim.	94.37	32.95
Saussurea medusa Maxim.	79.8	31.47
Saussurea medusa Maxim.	81.17	30.29
Saussurea medusa Maxim.	97.18	31.13
Saussurea medusa Maxim.	79.73	33.38
Saussurea medusa Maxim.	84.06	32.3
Saussurea medusa Maxim.	101.96	30.05
Saussurea medusa Maxim.	91.68	32.26
Saussurea medusa Maxim.	103.14	36.97
Saussurea medusa Maxim.	99.56	35.55
Saussurea medusa Maxim.	96.91	30.05
Saussurea medusa Maxim.	84.03	29.77
Saussurea medusa Maxim.	99.79	28.93
Saussurea medusa Maxim.	95.59	31.41
Saussurea medusa Maxim.	98.9658	28.5083
Saussurea medusa Maxim.	98.97	28.42
Saussurea medusa Maxim.	98.96	28.32
Saussurea medusa Maxim.	101.77	29.49
Saussurea medusa Maxim.	101.17	28.5
Saussurea medusa Maxim.	99.9661	31.4039
Saussurea medusa Maxim.	97.65	34.1167
Saussurea medusa Maxim.	99.2158	28.8164
Saussurea medusa Maxim.	99.5083	35.5083
Saussurea medusa Maxim.	101.71	30.31
Saussurea medusa Maxim.	98.6269	28.6608
Saussurea medusa Maxim.	96.9478	31.0778
Saussurea medusa Maxim.	103.6	32.6
Saussurea medusa Maxim.	100.407	34.4575
Saussurea medusa Maxim.	98.0481	32.6608
Saussurea medusa Maxim.	99.8642	28.5931
Saussurea medusa Maxim.	97.4981	33.14
Saussurea medusa Maxim.	99.7333	34.6333
Saussurea medusa Maxim.	97.7108	31.3417
Saussurea medusa Maxim.	99.0169	28.3728
Saussurea medusa Maxim.	96.7167	33.1333
Saussurea medusa Maxim.	98.0389	32.71
Saussurea medusa Maxim.	99.0667	28.4667
Saussurea medusa Maxim.	99.9661	31.4039
Saussurea medusa Maxim.	98.0481	32.6608
Saussurea medusa Maxim.	98.0389	32.71
Saussurea medusa Maxim.	97.4981	33.14
Saussurea medusa Maxim.	96.9478	31.0778
Saussurea medusa Maxim.	97.7108	31.3417
Saussurea medusa Maxim.	99.2158	28.8164
Saussurea medusa Maxim.	99.51	35.5014
Saussurea medusa Maxim.	99.4508	34.5808
Saussurea medusa Maxim.	100.402	34.4606
Saussurea medusa Maxim.	99.7333	34.6333
Saussurea medusa Maxim.	96.2031	32.2817
Saussurea medusa Maxim.	97.2106	32.5739
Saussurea medusa Maxim.	96.7181	33.1272
Saussurea medusa Maxim.	97.65	34.1167
Saussurea medusa Maxim.	99.8642	28.5942
Saussurea medusa Maxim.	97.4669	28.6613
Saussurea medusa Maxim.	100.618	35.1493
Saussurea medusa Maxim.	101.125	30.9795
Saussurea medusa Maxim.	101.965	30.0553
Saussurea medusa Maxim.	98.6269	28.6533
Saussurea medusa Maxim.	98.6334	28.6284
Saussurea medusa Maxim.	99.51	35.5014
Saussurea medusa Maxim.	96.2031	32.2817
Saussurea medusa Maxim.	96.7181	33.1272
Saussurea medusa Maxim.	99.4508	34.5808
Saussurea medusa Maxim.	97.2106	32.5739
Saussurea medusa Maxim.	100.402	34.4606
Saussurea medusa Maxim.	101.507	29.0003
Saussurea medusa Maxim.	100.298	29.037
Saussurea medusa Maxim.	103.599	32.638
Saussurea medusa Maxim.	101.866	30.1414
Saussurea medusa Maxim.	99.7993	28.9321
Saussurea medusa Maxim.	103.853	31.6811
Saussurea medusa Maxim.	100.333	32.2681

## Sheet: Tropicos
species	Longitude	Latitude
Saussurea medusa Maxim.	99.0275	28.3889
Saussurea medusa Maxim.	99.0203	28.3911
Saussurea medusa Maxim.	99.0325	28.3767
Saussurea medusa Maxim.	98.9536	28.5147
Saussurea medusa Maxim.	98.6269	28.6533
Saussurea medusa Maxim.	98.9478	28.5183
Saussurea medusa Maxim.	98.6186	28.5083
Saussurea medusa Maxim.	98.6334	28.6284
Saussurea medusa Maxim.	99.8678	28.5969
Saussurea medusa Maxim.	99.8344	28.5969

## Sheet: iPlant
species	Longitude	Latitude
Saussurea medusa Maxim.	92.3331	29.853
Saussurea medusa Maxim.	99.0169	28.5112
Saussurea medusa Maxim.	99.0854	28.3394
Saussurea medusa Maxim.	97.4733	28.6674
Saussurea medusa Maxim.	100.303	28.8905
Saussurea medusa Maxim.	103.641	30.9943
Saussurea medusa Maxim.	97.65	34.1167
Saussurea medusa Maxim.	99.7333	34.6333
Saussurea medusa Maxim.	96.2	32.2833
Saussurea medusa Maxim.	99.51	35.5014
Saussurea medusa Maxim.	100.402	34.4606
Saussurea medusa Maxim.	97.658	34.12
Saussurea medusa Maxim.	99.4651	34.8736
Saussurea medusa Maxim.	100.039	29.1352
Saussurea medusa Maxim.	99.7356	34.7977
Saussurea medusa Maxim.	101.42	37.385
Saussurea medusa Maxim.	101.961	37.4308
Saussurea medusa Maxim.	100.247	38.0208
Saussurea medusa Maxim.	99.2035	39.5744
Saussurea medusa Maxim.	98.2746	38.769
Saussurea medusa Maxim.	93.4968	31.6078
Saussurea medusa Maxim.	99.4155	38.4646
Saussurea medusa Maxim.	100.435	37.5508
Saussurea medusa Maxim.	99.4838	38.4585
Saussurea medusa Maxim.	98.8888	30.9733
Saussurea medusa Maxim.	98.8882	30.979
Saussurea medusa Maxim.	98.8915	30.9723
Saussurea medusa Maxim.	98.8938	30.9701
Saussurea medusa Maxim.	98.8852	30.979
Saussurea medusa Maxim.	98.8877	30.9698
Saussurea medusa Maxim.	97.707	28.724
Saussurea medusa Maxim.	100.069	28.8357
Saussurea medusa Maxim.	100.056	28.8618
Saussurea medusa Maxim.	101.822	29.6254
Saussurea medusa Maxim.	101.811	29.7592
Saussurea medusa Maxim.	101.808	29.7686
Saussurea medusa Maxim.	96.0865	31.397
Saussurea medusa Maxim.	99.8694	28.5908

## Sheet: CNKI
species	Longitude	Latitude
Saussurea medusa Maxim.	101.683	37.6
Saussurea medusa Maxim.	100.292	28.8791
Saussurea medusa Maxim.	99.0213	28.3878
Saussurea medusa Maxim.	98.9979	28.4225
Saussurea medusa Maxim.	100.246	34.4846
Saussurea medusa Maxim.	101.954	36.8515
Saussurea medusa Maxim.	99.5494	38.4621
Saussurea medusa Maxim.	97.6072	34.2327
Saussurea medusa Maxim.	97.95	32.15
