# Supplementary material for: Predicting habitat suitability for an endangered medicinal plant, Saussurea medusa: insights from ensemble species distribution models
Source: Front Plant Sci. 2025 Jun 24;16:1590206. doi: 10.3389/fpls.2025.1590206 (PMC12236372; doi:10.3389/fpls.2025.1590206)
Supplement: Supplementary Table 2 — The occurrence records of Saussurea medusa used in the models. [file Table2.xlsx]

## Sheet: Table S2. The occurrence record
species	Longitude	Latitude
Saussurea medusa Maxim.	99.9285	24.5804
Saussurea medusa Maxim.	98.9115	28.4861
Saussurea medusa Maxim.	99.706	27.8231
Saussurea medusa Maxim.	98.87	28.5
Saussurea medusa Maxim.	102.07	30.08
Saussurea medusa Maxim.	99.5	35.5
Saussurea medusa Maxim.	99	28.53
Saussurea medusa Maxim.	99.82	29.57
Saussurea medusa Maxim.	100.4	34.45
Saussurea medusa Maxim.	97.65	34.12
Saussurea medusa Maxim.	96.72	33.13
Saussurea medusa Maxim.	96.2	32.28
Saussurea medusa Maxim.	96	36
Saussurea medusa Maxim.	102	38
Saussurea medusa Maxim.	93.47	28.75
Saussurea medusa Maxim.	102	25
Saussurea medusa Maxim.	93.37	28.7
Saussurea medusa Maxim.	90.92	29.7
Saussurea medusa Maxim.	94.15	30.37
Saussurea medusa Maxim.	91.5	30.27
Saussurea medusa Maxim.	98.67	28.2
Saussurea medusa Maxim.	102.03	30.05
Saussurea medusa Maxim.	99.17	28.3
Saussurea medusa Maxim.	99	28.38
Saussurea medusa Maxim.	99.27	28.3
Saussurea medusa Maxim.	99.17	33.75
Saussurea medusa Maxim.	98.67	28.5
Saussurea medusa Maxim.	102.5	30.5
Saussurea medusa Maxim.	96.9	31.13
Saussurea medusa Maxim.	91.2	33.47
Saussurea medusa Maxim.	96.97	31.08
Saussurea medusa Maxim.	93.98	30.05
Saussurea medusa Maxim.	91.9	28.12
Saussurea medusa Maxim.	99.02	28.37
Saussurea medusa Maxim.	93.98	29.05
Saussurea medusa Maxim.	97.67	34.12
Saussurea medusa Maxim.	93.25	30.5
Saussurea medusa Maxim.	90	32
Saussurea medusa Maxim.	103.23	34.37
Saussurea medusa Maxim.	98.93	28.58
Saussurea medusa Maxim.	103.34	35.92
Saussurea medusa Maxim.	99.0333	34.8167
Saussurea medusa Maxim.	101.494	29.3069
Saussurea medusa Maxim.	98.8833	35.1167
Saussurea medusa Maxim.	99.0133	28.5358
Saussurea medusa Maxim.	99.0167	28.3833
Saussurea medusa Maxim.	101.826	37.5236
Saussurea medusa Maxim.	99.0051	28.4839
Saussurea medusa Maxim.	101.303	36.3323
Saussurea medusa Maxim.	97.0986	33.0778
Saussurea medusa Maxim.	98.9564	28.4972
Saussurea medusa Maxim.	99.8344	28.5969
Saussurea medusa Maxim.	102.883	30.914
Saussurea medusa Maxim.	99.17	28.58
Saussurea medusa Maxim.	96.4206	31.8508
Saussurea medusa Maxim.	88.7	30.93
Saussurea medusa Maxim.	90	31.39
Saussurea medusa Maxim.	99.67	34.56
Saussurea medusa Maxim.	96.67	32.77
Saussurea medusa Maxim.	98.21	31.49
Saussurea medusa Maxim.	91.26	29.89
Saussurea medusa Maxim.	94.37	32.95
Saussurea medusa Maxim.	97.18	31.13
Saussurea medusa Maxim.	101.96	30.05
Saussurea medusa Maxim.	91.68	32.26
Saussurea medusa Maxim.	103.14	36.97
Saussurea medusa Maxim.	99.56	35.55
Saussurea medusa Maxim.	96.91	30.05
Saussurea medusa Maxim.	99.79	28.93
Saussurea medusa Maxim.	95.59	31.41
Saussurea medusa Maxim.	98.97	28.42
Saussurea medusa Maxim.	98.96	28.32
Saussurea medusa Maxim.	101.77	29.49
Saussurea medusa Maxim.	101.17	28.5
Saussurea medusa Maxim.	99.9661	31.4039
Saussurea medusa Maxim.	99.2158	28.8164
Saussurea medusa Maxim.	99.5083	35.5083
Saussurea medusa Maxim.	101.71	30.31
Saussurea medusa Maxim.	98.6269	28.6608
Saussurea medusa Maxim.	96.9478	31.0778
Saussurea medusa Maxim.	103.6	32.6
Saussurea medusa Maxim.	98.0481	32.6608
Saussurea medusa Maxim.	97.4981	33.14
Saussurea medusa Maxim.	99.7333	34.6333
Saussurea medusa Maxim.	97.7108	31.3417
Saussurea medusa Maxim.	98.0389	32.71
Saussurea medusa Maxim.	99.0667	28.4667
Saussurea medusa Maxim.	99.4508	34.5808
Saussurea medusa Maxim.	100.402	34.4606
Saussurea medusa Maxim.	97.2106	32.5739
Saussurea medusa Maxim.	97.4669	28.6613
Saussurea medusa Maxim.	100.618	35.1493
Saussurea medusa Maxim.	101.125	30.9795
Saussurea medusa Maxim.	101.507	29.0003
Saussurea medusa Maxim.	100.298	29.037
Saussurea medusa Maxim.	103.599	32.638
Saussurea medusa Maxim.	101.866	30.1414
Saussurea medusa Maxim.	99.7993	28.9321
Saussurea medusa Maxim.	103.853	31.6811
Saussurea medusa Maxim.	100.333	32.2681
Saussurea medusa Maxim.	98.9536	28.5147
Saussurea medusa Maxim.	98.6186	28.5083
Saussurea medusa Maxim.	92.3331	29.853
Saussurea medusa Maxim.	99.0854	28.3394
Saussurea medusa Maxim.	97.4733	28.6674
Saussurea medusa Maxim.	100.303	28.8905
Saussurea medusa Maxim.	103.641	30.9943
Saussurea medusa Maxim.	99.4651	34.8736
Saussurea medusa Maxim.	100.039	29.1352
Saussurea medusa Maxim.	99.7356	34.7977
Saussurea medusa Maxim.	101.42	37.385
Saussurea medusa Maxim.	101.961	37.4308
Saussurea medusa Maxim.	100.247	38.0208
Saussurea medusa Maxim.	99.2035	39.5744
Saussurea medusa Maxim.	98.2746	38.769
Saussurea medusa Maxim.	93.4968	31.6078
Saussurea medusa Maxim.	99.4155	38.4646
Saussurea medusa Maxim.	100.435	37.5508
Saussurea medusa Maxim.	99.4838	38.4585
Saussurea medusa Maxim.	98.8888	30.9733
Saussurea medusa Maxim.	97.707	28.724
Saussurea medusa Maxim.	100.069	28.8357
Saussurea medusa Maxim.	101.822	29.6254
Saussurea medusa Maxim.	101.811	29.7592
Saussurea medusa Maxim.	96.0865	31.397
Saussurea medusa Maxim.	101.683	37.6
Saussurea medusa Maxim.	100.246	34.4846
Saussurea medusa Maxim.	101.954	36.8515
Saussurea medusa Maxim.	99.5494	38.4621
Saussurea medusa Maxim.	97.6072	34.2327
Saussurea medusa Maxim.	97.95	32.15
