# Supplementary material for: Predicting habitat suitability for an endangered medicinal plant, Saussurea medusa: insights from ensemble species distribution models
Source: Front Plant Sci. 2025 Jun 24;16:1590206. doi: 10.3389/fpls.2025.1590206 (PMC12236372; doi:10.3389/fpls.2025.1590206)
Supplement: Supplementary file 6 [file DataSheet1.zip]

Archive with 2 entries (2 files):
- R file/BIOS&ELEV.R
- R file/BIOS.R
