# Supplementary material for: Predicting habitat suitability for an endangered medicinal plant, Saussurea medusa: insights from ensemble species distribution models
Source: Front Plant Sci. 2025 Jun 24;16:1590206. doi: 10.3389/fpls.2025.1590206 (PMC12236372; doi:10.3389/fpls.2025.1590206)
Supplement: Supplementary file 6 [file DataSheet1.zip › R file/BIOS&ELEV.R]

install.packages("sdm")
installAll()
install.packages("openxlsx")
install.packages("ggplot2")
install.packages("dismo")
library(sp)
library(sdm)
library(openxlsx)
library(ggplot2)
library(raster)
library(dismo)
library(parallel)
library(nlme)
library(mgcv)
library(openxlsx)
getwd()
sp1<-read.csv("Occrurence_records_thinned3.csv",header=T)
head(sp1)
sp1$species<-1
head(sp1$species)
coordinates(sp1)<-~longitude+latitude
class(sp1)
plot(sp1)
lst<-list.files(path="wc2.1_2.5m_bio&elve-asc-sx",pattern="asc$",full.names=T)
head(lst)
preds <- stack(lst)
names(preds)
ncol(preds)
nrow(preds)
head(preds)
saveRDS(preds,file="preds.rds")
d1 <- sdmData(formula=species~wc2.1_2.5m_bio_12+wc2.1_2.5m_bio_15+wc2.1_2.5m_bio_17+wc2.1_2.5m_bio_18+wc2.1_2.5m_bio_19+wc2.1_2.5m_bio_2+wc2.1_2.5m_bio_4+wc2.1_2.5m_bio_5+wc2.1_2.5m_elev,train=sp1,predictors=preds, bg =list(method="gRandom",n=1000))#注意气候因子顺序，格式与preds的列顺序及格式相同#
head(d1)
getmethodNames('sdm')
m1 <- sdm(species~.,data=d1,methods=c('domain.dismo','cart','fda','mars','maxlike','bioclim','glm','gam','glmnet','rf','svm','maxent'),replication='cross',
          test.percent=25,n=2,maxiterations=5000)
m1
sink("cross_values_average.txt")
m1
sink()
getModelInfo(m1)
d2<-getEvaluation(m1,stat=c('TSS','Kappa','AUC'))
write.xlsx(d2, file = "cross_values.xlsx", rowNames = FALSE)
mc <- sdm(species~.,data=d1,methods=c('mars','gam','rf','svm','maxent'),replication='cross',
          test.percent=25,n=2,maxiterations=5000) 
mc
saveRDS(mc,file="mc.rds")
getModelInfo(mc)
data1<-getEvaluation(mc,stat=c('TSS','Kappa','AUC'))
write.xlsx(data1, file = "data1.xlsx", rowNames = FALSE)

roc(mc)
roc(mc,method = c("mars"))
roc(mc,method = c("gam"))
roc(mc,method = c("rf"))
roc(mc,method = c("svm"))
roc(mc,method = c("maxent"))

response_curve<-rcurve(mc,smooth = T)
write.xlsx(response_curve[["data"]], file = "response_curve/response_curve.xlsx", rowNames = FALSE)

bio12<-read.xlsx("response_curve/response_curve.xlsx",sheet = 2)
ggplot(bio12,aes(x=x,y=y,ymin=min,ymax=max))+
  geom_smooth(stat="identity",alpha=0.6,colour="blue")+
  theme_bw()+
  labs()+
  xlab("BIO12")+
  ylab("cloglog output")+
  theme(axis.title.x=element_text(color="black",size="18",family='serif',vjust = 0.25))+
  theme(axis.title.y=element_text(color="black",size="18",family='serif',vjust = 2.15))+
  theme(axis.text.y=element_text(color="black",family='serif'))+
  theme(axis.text.x=element_text(color="black",family='serif'))+
  scale_y_continuous(breaks=seq(0.01,0.35,0.1))+
  scale_x_continuous(breaks=seq(15,4800,950))
ggsave("response_curve/bio12.png",dpi = 600)

bio15<-read.xlsx("response_curve/response_curve.xlsx",sheet = 3)
ggplot(bio15,aes(x=x,y=y,ymin=min,ymax=max))+
  geom_smooth(stat="identity",alpha=0.6,colour="blue")+
  theme_bw()+
  labs()+
  xlab("BIO15")+
  ylab("cloglog output")+
  theme(axis.title.x=element_text(color="black",size="18",family='serif',vjust = 0.25))+
  theme(axis.title.y=element_text(color="black",size="18",family='serif',vjust = 2.15))+
  theme(axis.text.y=element_text(color="black",family='serif'))+
  theme(axis.text.x=element_text(color="black",family='serif'))+
  #theme(panel.grid=element_blank())+
  scale_y_continuous(breaks=seq(0.01,0.13,0.03))+
  scale_x_continuous(breaks=seq(10,160,30))
ggsave("response_curve/bio15.png",dpi = 600)

bio17<-read.xlsx("response_curve/response_curve.xlsx",sheet = 4)
ggplot(bio17,aes(x=x,y=y,ymin=min,ymax=max))+
  geom_smooth(stat="identity",alpha=0.6,colour="blue")+
  theme_bw()+
  labs()+
  xlab("BIO17")+
  ylab("cloglog output")+
  theme(axis.title.x=element_text(color="black",size="18",family='serif',vjust = 0.25))+
  theme(axis.title.y=element_text(color="black",size="18",family='serif',vjust = 2.15))+
  theme(axis.text.y=element_text(color="black",family='serif'))+
  theme(axis.text.x=element_text(color="black",family='serif'))+
  #theme(panel.grid=element_blank())+
  scale_y_continuous(breaks=seq(0.03,0.1,0.02))+
  scale_x_continuous(breaks=seq(-1,725,140))
ggsave("response_curve/bio17.png",dpi = 600)

bio18<-read.xlsx("response_curve/response_curve.xlsx",sheet = 5)
ggplot(bio18,aes(x=x,y=y,ymin=min,ymax=max))+
  geom_smooth(stat="identity",alpha=0.6,colour="blue")+
  theme_bw()+
  labs()+
  xlab("BIO18")+
  ylab("cloglog output")+
  theme(axis.title.x=element_text(color="black",size="18",family='serif',vjust = 0.25))+
  theme(axis.title.y=element_text(color="black",size="18",family='serif',vjust = 2.15))+
  theme(axis.text.y=element_text(color="black",family='serif'))+
  theme(axis.text.x=element_text(color="black",family='serif'))+
  #theme(panel.grid=element_blank())+
  scale_y_continuous(breaks=seq(0.01,0.38,0.09))+
  scale_x_continuous(breaks=seq(10,2900,570))
ggsave("response_curve/bio18.png",dpi = 600)

bio19<-read.xlsx("response_curve/response_curve.xlsx",sheet = 6)
ggplot(bio19,aes(x=x,y=y,ymin=min,ymax=max))+
  geom_smooth(stat="identity",alpha=0.6,colour="blue")+
  theme_bw()+
  labs()+
  xlab("BIO19")+
  ylab("cloglog output")+
  theme(axis.title.x=element_text(color="black",size="18",family='serif',vjust = 0.25))+
  theme(axis.title.y=element_text(color="black",size="18",family='serif',vjust = 2.15))+
  theme(axis.text.y=element_text(color="black",family='serif'))+
  theme(axis.text.x=element_text(color="black",family='serif'))+
  #theme(panel.grid=element_blank())+
  scale_y_continuous(breaks=seq(0.,0.1,0.025))+
  scale_x_continuous(breaks=seq(-1,2750,550))
ggsave("response_curve/bio19.png",dpi = 600)

bio2<-read.xlsx("response_curve/response_curve.xlsx",sheet = 7)
ggplot(bio2,aes(x=x,y=y,ymin=min,ymax=max))+
  geom_smooth(stat="identity",alpha=0.6,colour="blue")+
  theme_bw()+
  labs()+
  xlab("BIO2")+
  ylab("cloglog output")+
  theme(axis.title.x=element_text(color="black",size="18",family='serif',vjust = 0.25))+
  theme(axis.title.y=element_text(color="black",size="18",family='serif',vjust = 2.15))+
  theme(axis.text.y=element_text(color="black",family='serif'))+
  theme(axis.text.x=element_text(color="black",family='serif'))+
  scale_y_continuous(breaks=seq(0.03,0.07,0.012))+
  scale_x_continuous(breaks=seq(5,18,2.5))
ggsave("response_curve/bio2.png",dpi = 600)

bio4<-read.xlsx("response_curve/response_curve.xlsx",sheet = 8)
ggplot(bio4,aes(x=x,y=y,ymin=min,ymax=max))+
  geom_smooth(stat="identity",alpha=0.6,colour="blue")+
  theme_bw()+
  labs()+
  xlab("BIO4")+
  ylab("cloglog output")+
  theme(axis.title.x=element_text(color="black",size="18",family='serif',vjust = 0.25))+
  theme(axis.title.y=element_text(color="black",size="18",family='serif',vjust = 2.15))+
  theme(axis.text.y=element_text(color="black",family='serif'))+
  theme(axis.text.x=element_text(color="black",family='serif'))+
  scale_y_continuous(breaks=seq(0.01,0.13,0.03))+
  scale_x_continuous(breaks=seq(20,1850,360))
ggsave("response_curve/bio4.png",dpi = 600)

bio5<-read.xlsx("response_curve/response_curve.xlsx",sheet = 9)
ggplot(bio5,aes(x=x,y=y,ymin=min,ymax=max))+
  geom_smooth(stat="identity",alpha=0.6,colour="blue")+
  theme_bw()+
  labs()+
  xlab("BIO5")+
  ylab("cloglog output")+
  theme(axis.title.x=element_text(color="black",size="18",family='serif',vjust = 0.25))+
  theme(axis.title.y=element_text(color="black",size="18",family='serif',vjust = 2.15))+
  theme(axis.text.y=element_text(color="black",family='serif'))+
  theme(axis.text.x=element_text(color="black",family='serif'))+
  scale_y_continuous(breaks=seq(0.02,0.18,0.04))+
  scale_x_continuous(breaks=seq(5,45,6.5))
ggsave("response_curve/bio5.png",dpi = 600)

elev<-read.xlsx("response_curve/response_curve.xlsx",sheet = 10)
ggplot(elev,aes(x=x,y=y,ymin=min,ymax=max))+
  geom_smooth(stat="identity",alpha=0.6,colour="blue")+
  theme_bw()+
  labs()+
  xlab("Elevation")+
  ylab("cloglog output")+
  theme(axis.title.x=element_text(color="black",size="18",family='serif',vjust = 0.25))+
  theme(axis.title.y=element_text(color="black",size="18",family='serif',vjust = 2.15))+
  theme(axis.text.y=element_text(color="black",family='serif'))+
  theme(axis.text.x=element_text(color="black",family='serif'))+
  scale_y_continuous(breaks=seq(0.01,0.41,0.1))+
  scale_x_continuous(breaks=seq(0,5850,1150))
ggsave("response_curve/Elevation.png",dpi = 600)


mc<-readRDS("mc.rds")
viensemble <- getVarImp(mc)
plot(viensemble,gg=F)
write.xlsx(viensemble@varImportanceList[["1"]]@varImportance,file = "vi_ensemble/1.xlsx",rowNames = FALSE)
write.xlsx(viensemble@varImportanceList[["2"]]@varImportance,file = "vi_ensemble/2.xlsx",rowNames = FALSE)
write.xlsx(viensemble@varImportanceList[["3"]]@varImportance,file = "vi_ensemble/3.xlsx",rowNames = FALSE)
write.xlsx(viensemble@varImportanceList[["4"]]@varImportance,file = "vi_ensemble/4.xlsx",rowNames = FALSE)
write.xlsx(viensemble@varImportanceList[["5"]]@varImportance,file = "vi_ensemble/5.xlsx",rowNames = FALSE)
write.xlsx(viensemble@varImportanceList[["6"]]@varImportance,file = "vi_ensemble/6.xlsx",rowNames = FALSE)
write.xlsx(viensemble@varImportanceList[["7"]]@varImportance,file = "vi_ensemble/7.xlsx",rowNames = FALSE)
write.xlsx(viensemble@varImportanceList[["8"]]@varImportance,file = "vi_ensemble/8.xlsx",rowNames = FALSE)
write.xlsx(viensemble@varImportanceList[["9"]]@varImportance,file = "vi_ensemble/9.xlsx",rowNames = FALSE)
write.xlsx(viensemble@varImportanceList[["10"]]@varImportance,file = "vi_ensemble/10.xlsx",rowNames = FALSE)
write.xlsx(viensemble@varImportanceList[["11"]]@varImportance,file = "vi_ensemble/11.xlsx",rowNames = FALSE)
write.xlsx(viensemble@varImportanceList[["12"]]@varImportance,file = "vi_ensemble/12.xlsx",rowNames = FALSE)
write.xlsx(viensemble@varImportanceList[["13"]]@varImportance,file = "vi_ensemble/13.xlsx",rowNames = FALSE)
write.xlsx(viensemble@varImportanceList[["14"]]@varImportance,file = "vi_ensemble/14.xlsx",rowNames = FALSE)
write.xlsx(viensemble@varImportanceList[["15"]]@varImportance,file = "vi_ensemble/15.xlsx",rowNames = FALSE)
write.xlsx(viensemble@varImportanceList[["16"]]@varImportance,file = "vi_ensemble/16.xlsx",rowNames = FALSE)
write.xlsx(viensemble@varImportanceList[["17"]]@varImportance,file = "vi_ensemble/17.xlsx",rowNames = FALSE)
write.xlsx(viensemble@varImportanceList[["18"]]@varImportance,file = "vi_ensemble/18.xlsx",rowNames = FALSE)
write.xlsx(viensemble@varImportanceList[["19"]]@varImportance,file = "vi_ensemble/19.xlsx",rowNames = FALSE)
write.xlsx(viensemble@varImportanceList[["20"]]@varImportance,file = "vi_ensemble/20.xlsx",rowNames = FALSE)
write.xlsx(viensemble@varImportanceList[["21"]]@varImportance,file = "vi_ensemble/21.xlsx",rowNames = FALSE)
write.xlsx(viensemble@varImportanceList[["22"]]@varImportance,file = "vi_ensemble/22.xlsx",rowNames = FALSE)
write.xlsx(viensemble@varImportanceList[["23"]]@varImportance,file = "vi_ensemble/23.xlsx",rowNames = FALSE)
write.xlsx(viensemble@varImportanceList[["24"]]@varImportance,file = "vi_ensemble/24.xlsx",rowNames = FALSE)
write.xlsx(viensemble@varImportanceList[["25"]]@varImportance,file = "vi_ensemble/25.xlsx",rowNames = FALSE)
write.xlsx(viensemble@varImportanceList[["26"]]@varImportance,file = "vi_ensemble/26.xlsx",rowNames = FALSE)
write.xlsx(viensemble@varImportanceList[["27"]]@varImportance,file = "vi_ensemble/27.xlsx",rowNames = FALSE)
write.xlsx(viensemble@varImportanceList[["28"]]@varImportance,file = "vi_ensemble/28.xlsx",rowNames = FALSE)
write.xlsx(viensemble@varImportanceList[["29"]]@varImportance,file = "vi_ensemble/29.xlsx",rowNames = FALSE)
write.xlsx(viensemble@varImportanceList[["30"]]@varImportance,file = "vi_ensemble/30.xlsx",rowNames = FALSE)
write.xlsx(viensemble@varImportanceList[["31"]]@varImportance,file = "vi_ensemble/31.xlsx",rowNames = FALSE)
write.xlsx(viensemble@varImportanceList[["32"]]@varImportance,file = "vi_ensemble/32.xlsx",rowNames = FALSE)
write.xlsx(viensemble@varImportanceList[["33"]]@varImportance,file = "vi_ensemble/33.xlsx",rowNames = FALSE)
write.xlsx(viensemble@varImportanceList[["34"]]@varImportance,file = "vi_ensemble/34.xlsx",rowNames = FALSE)
write.xlsx(viensemble@varImportanceList[["35"]]@varImportance,file = "vi_ensemble/35.xlsx",rowNames = FALSE)
write.xlsx(viensemble@varImportanceList[["36"]]@varImportance,file = "vi_ensemble/36.xlsx",rowNames = FALSE)
write.xlsx(viensemble@varImportanceList[["37"]]@varImportance,file = "vi_ensemble/37.xlsx",rowNames = FALSE)
write.xlsx(viensemble@varImportanceList[["38"]]@varImportance,file = "vi_ensemble/38.xlsx",rowNames = FALSE)
write.xlsx(viensemble@varImportanceList[["39"]]@varImportance,file = "vi_ensemble/39.xlsx",rowNames = FALSE)
write.xlsx(viensemble@varImportanceList[["40"]]@varImportance,file = "vi_ensemble/40.xlsx",rowNames = FALSE)
write.xlsx(viensemble@varImportanceList[["41"]]@varImportance,file = "vi_ensemble/41.xlsx",rowNames = FALSE)
write.xlsx(viensemble@varImportanceList[["42"]]@varImportance,file = "vi_ensemble/42.xlsx",rowNames = FALSE)
write.xlsx(viensemble@varImportanceList[["43"]]@varImportance,file = "vi_ensemble/43.xlsx",rowNames = FALSE)
write.xlsx(viensemble@varImportanceList[["44"]]@varImportance,file = "vi_ensemble/44.xlsx",rowNames = FALSE)
write.xlsx(viensemble@varImportanceList[["45"]]@varImportance,file = "vi_ensemble/45.xlsx",rowNames = FALSE)
write.xlsx(viensemble@varImportanceList[["46"]]@varImportance,file = "vi_ensemble/46.xlsx",rowNames = FALSE)
write.xlsx(viensemble@varImportanceList[["47"]]@varImportance,file = "vi_ensemble/47.xlsx",rowNames = FALSE)
write.xlsx(viensemble@varImportanceList[["48"]]@varImportance,file = "vi_ensemble/48.xlsx",rowNames = FALSE)
write.xlsx(viensemble@varImportanceList[["49"]]@varImportance,file = "vi_ensemble/49.xlsx",rowNames = FALSE)
write.xlsx(viensemble@varImportanceList[["50"]]@varImportance,file = "vi_ensemble/50.xlsx",rowNames = FALSE)

write.xlsx(viensemble@varImportanceMean[["AUCtest"]],file = "vi_ensemble/AUCtest.xlsx",rowNames = FALSE)
write.xlsx(viensemble@varImportanceMean[["corTest"]],file = "vi_ensemble/corTest.xlsx",rowNames = FALSE)
saveRDS(viensemble,file="vi_ensemble/viensemble.rds")

mc<-readRDS("mc.rds")
preds<-readRDS("preds.rds")
eAUC <- ensemble(mc,newdata=preds,filename='ecurrentAUC',setting=list(method='weighted',stat='AUC')) 
writeRaster((eAUC), filename="ecurrentAUC.tif",overwrite=TRUE)
